# Supplementary material for: Redox Status of Postmenopausal Women with Single or Multiple Cardiometabolic Diseases Has a Similar Response to Mat Pilates Training
Source: Antioxidants (Basel). 2022 Jul 26;11(8):1445. doi: 10.3390/antiox11081445 (PMC9331979; doi:10.3390/antiox11081445)
Supplement: Supplementary file 1 [file antioxidants-11-01445-s001.zip]

Archive with 1 entries (1 files):
- antioxidants-1746032-supplementary.pdf
